# Supplementary material for: Mechanical Recycling of Ethylene-Vinyl Acetate/Carbon Nanotube Nanocomposites: Processing, Thermal, Rheological, Mechanical and Electrical Behavior
Source: Polymers (Basel). 2023 Jan 23;15(3):583. doi: 10.3390/polym15030583 (PMC9919012; doi:10.3390/polym15030583)
Supplement: Supplementary file 1 [file polymers-15-00583-s001.zip]

Archive with 1 entries (1 files):
- polymers-2141642-supplementary.pdf
